# Supplementary material for: Demographic trends and disparities among NIH-funded medical school faculty in the US, 1970–2022
Source: PLoS One. 2025 Dec 1;20(12):e0337610. doi: 10.1371/journal.pone.0337610 (PMC12668554; doi:10.1371/journal.pone.0337610)
Supplement: S1 Table — (XLSX) [file pone.0337610.s003.xlsx]

## Sheet: S1 Table
S1 Table. Temporal trends in the demographic distribution of full-time medical school faculty, by gender (Panel A), race/ethnicity (Panel B), and gender-race/ethnicity (Panel C)
Year	Total (n)	A: By gender				B: By race/ethnicity												C: By gender-race/ethnicity
		Men		Women		non-Hispanic White		non-Hispanic Black		non-Hispanic Asian		Hispanic		Multiracial/ ethnic		Other		non-Hispanic White				non-Hispanic Black				non-Hispanic Asian				Hispanic				Multiracial/ethnic				Other
																		Men		Women		Men		Women		Men		Women		Men		Women		Men		Women		Men		Women
		n	%	n	%	n	%	n	%	n	%	n	%	n	%	n	%	n	%	n	%	n	%	n	%	n	%	n	%	n	%	n	%	n	%	n	%	n	%	n	%
1970	24311	20816	86.5	3495	14.3762	22052	90.7079	460	1.89215	1105	4.54527	554	2.2788	114	0.468923	26	0.106948	18985	78.0922	3067	12.6157	329	1.3533	131	0.538851	916	3.76784	189	0.777426	462	1.90037	101	0.378429	130	0.41545	23	0.0534737	3	0.0946074	0	0.0123401
1971	27918	23791	85.2	4127	14.7826	25121	89.9814	530	1.89842	1450	5.19378	642	2.29959	145	0.519378	30	0.107458	21523	77.0936	3598	12.8877	370	1.32531	160	0.573107	1211	4.3377	239	0.856078	531	1.902	111	0.397593	129	0.462068	16	0.0573107	27	0.0967118	3	0.0107458
1972	31294	26546	84.8	4748	15.1722	27924	89.2312	604	1.93008	1824	5.82859	737	2.35508	175	0.559213	30	0.095865	23823	76.1264	4101	13.1047	425	1.35809	179	0.571995	1501	4.79645	323	1.03215	618	1.97482	119	0.380265	153	0.488912	22	0.070301	26	0.083083	4	0.012782
1973	34381	29119	84.695	5262	15.305	30562	88.8921	665	1.93421	2127	6.18656	779	2.26579	212	0.61662	36	0.104709	26044	75.7511	4518	13.141	468	1.36122	197	0.572991	1738	5.05512	389	1.13144	656	1.90803	123	0.357756	183	0.532271	29	0.0843489	30	0.0872575	6	0.0174515
1974	36987	31185	84.3134	5802	15.6866	32667	88.3202	731	1.97637	2449	6.62125	829	2.24133	265	0.716468	46	0.124368	27737	74.9912	4930	13.329	514	1.38968	217	0.586693	1968	5.32079	481	1.30046	698	1.88715	131	0.354179	229	0.619136	36	0.0973315	39	0.105442	7	0.0189256
1975	39866	33501	84.034	6365	15.966	35057	87.9371	806	2.02177	2739	6.87052	902	2.26258	312	0.782622	50	0.12542	29690	74.4745	5367	13.4626	573	1.43731	233	0.584458	2181	5.47083	558	1.39969	750	1.8813	152	0.381277	264	0.662219	48	0.120403	43	0.107861	7	0.0175588
1976	42432	35621	83.9484	6811	16.0516	37188	87.6414	851	2.00556	3022	7.12198	956	2.25302	360	0.848416	55	0.129619	31470	74.1657	5718	13.4757	614	1.44702	237	0.558541	2392	5.63725	630	1.48473	789	1.85945	167	0.393571	309	0.728224	51	0.120192	47	0.110766	8	0.0188537
1977	45433	38136	83.939	7297	16.061	39819	87.6433	892	1.96333	3238	7.12698	995	2.19004	422	0.92884	67	0.14747	33702	74.1796	6117	13.4638	640	1.40867	252	0.554663	2552	5.61706	686	1.50992	820	1.80486	175	0.385183	362	0.796778	60	0.132063	60	0.132063	7	0.0154073
1978	49322	41419	83.9767	7903	16.0233	43232	87.6526	959	1.94437	3489	7.07392	1099	2.22822	466	0.944812	77	0.156117	36624	74.2549	6608	13.3977	693	1.40505	266	0.539313	2726	5.52695	763	1.54698	903	1.83083	196	0.397389	404	0.819107	62	0.125705	69	0.139897	8	0.0162199
1979	51576	43212	83.7832	8364	16.2168	45086	87.4166	1016	1.96991	3710	7.19327	1142	2.21421	530	1.02761	92	0.178377	38140	73.9491	6946	13.4675	732	1.41926	284	0.550644	2874	5.57236	836	1.62091	933	1.80898	209	0.405227	454	0.880254	76	0.147355	79	0.153172	13	0.0252055
1980	53933	44971	83.3831	8962	16.6169	47016	87.1748	1054	1.95428	3994	7.40548	1167	2.1638	602	1.1162	100	0.185415	39633	73.4856	7383	13.6892	753	1.39618	301	0.5581	3060	5.67371	934	1.73178	937	1.73734	230	0.426455	505	0.936347	97	0.179853	83	0.153895	17	0.0315206
1981	55830	46323	82.9715	9507	17.0285	48568	86.9926	1119	2.0043	4160	7.45119	1208	2.16371	663	1.18753	112	0.200609	40767	73.0199	7801	13.9728	788	1.41143	331	0.592871	3156	5.65287	1004	1.79832	971	1.73921	237	0.424503	550	0.985133	113	0.2024	91	0.162995	21	0.0376142
1982	57063	47138	82.6069	9925	17.3931	49571	86.8706	1170	2.05037	4239	7.42863	1223	2.14324	724	1.26877	136	0.238333	41419	72.5847	8152	14.286	814	1.42649	356	0.623872	3225	5.65165	1014	1.77698	976	1.71039	247	0.432855	602	1.05497	122	0.213799	102	0.17875	34	0.0595833
1983	58453	47929	81.9958	10524	18.0042	50785	86.8818	1218	2.08372	4285	7.33068	1252	2.14189	746	1.27624	167	0.2857	42132	72.0784	8653	14.8034	841	1.43876	377	0.644963	3231	5.52752	1054	1.80316	992	1.69709	260	0.444802	614	1.05042	132	0.225822	119	0.203582	48	0.0821173
1984	60261	49098	81.4756	11163	18.5244	52280	86.7559	1275	2.1158	4411	7.31983	1320	2.19047	787	1.30599	188	0.311976	43109	71.5371	9171	15.2188	876	1.45368	399	0.66212	3290	5.45958	1121	1.86024	1044	1.73246	276	0.458008	647	1.07366	140	0.232323	132	0.219047	56	0.0929291
1985	62293	50375	80.8678	11918	19.1322	53998	86.6839	1353	2.17199	4544	7.29456	1361	2.18484	815	1.30833	222	0.35638	44203	70.9598	9795	15.7241	912	1.46405	441	0.707945	3372	5.41313	1172	1.88143	1061	1.70324	300	0.481595	670	1.07556	145	0.232771	157	0.252035	65	0.104346
1986	64319	51642	80.2904	12677	19.7096	55627	86.4861	1441	2.2404	4713	7.32754	1427	2.21863	862	1.3402	249	0.387133	45220	70.3058	10407	16.1803	952	1.48012	489	0.760273	3491	5.42763	1222	1.8999	1110	1.72577	317	0.492856	697	1.08366	165	0.256534	172	0.267417	77	0.119716
1987	66793	53165	79.5967	13628	20.4033	57620	86.2665	1503	2.25024	4966	7.43491	1513	2.26521	909	1.36092	282	0.4222	46420	69.4983	11200	16.7682	999	1.49567	504	0.75457	3657	5.47513	1309	1.95979	1160	1.73671	353	0.528498	728	1.08994	181	0.270987	201	0.30093	81	0.12127
1988	69246	54655	78.9287	14591	21.0712	59598	86.0671	1612	2.32793	5202	7.51235	1592	2.29905	952	1.37481	290	0.418797	47605	68.7476	11993	17.3194	1059	1.52933	553	0.798602	3819	5.51512	1383	1.99723	1208	1.7445	384	0.554545	756	1.09176	196	0.283049	208	0.300378	82	0.118418
1989	72297	56503	78.154	15794	21.846	61997	85.7532	1757	2.43025	5510	7.62134	1705	2.35833	1022	1.41361	306	0.423254	49032	67.8202	12965	17.933	1141	1.57821	616	0.852041	4022	5.56316	1488	2.05818	1283	1.77462	422	0.583703	806	1.11485	216	0.298768	219	0.302917	87	0.120337
1990	75129	58211	77.4814	16918	22.5186	64155	85.3931	1941	2.58356	5818	7.74401	1805	2.40253	1090	1.45084	320	0.425934	50312	66.9675	13843	18.4256	1248	1.66114	693	0.922413	4240	5.64363	1578	2.10039	1332	1.77295	473	0.629584	845	1.12473	245	0.326106	234	0.311464	86	0.11447
1991	77657	59677	76.8469	17980	23.1531	66013	85.0059	2049	2.63853	6147	7.91558	1951	2.51233	1165	1.50019	332	0.427521	51346	66.119	14667	18.8869	1297	1.67016	752	0.968361	4466	5.75093	1681	2.16465	1425	1.83499	526	0.677338	900	1.15894	265	0.341244	243	0.312914	89	0.114607
1992	81099	61587	75.9405	19512	24.0595	68550	84.5263	2214	2.73	6654	8.20479	2099	2.58819	1245	1.53516	337	0.415542	52703	64.986	15847	19.5403	1374	1.69423	840	1.03577	4810	5.93102	1844	2.27376	1496	1.84466	603	0.743536	958	1.18127	287	0.353888	246	0.303333	91	0.112209
1993	85790	64444	75.1183	21346	24.8817	72030	83.9608	2431	2.83366	7314	8.52547	2302	2.6833	1359	1.5841	354	0.412635	54806	63.8839	17224	20.0769	1487	1.7333	944	1.10036	5250	6.1196	2064	2.40587	1616	1.88367	686	0.799627	1024	1.19361	335	0.390488	261	0.304231	93	0.108404
1994	89494	66496	74.3022	22998	25.6978	74742	83.5162	2612	2.91863	7849	8.77042	2476	2.76667	1459	1.63028	356	0.397792	56281	62.888	18461	20.6282	1565	1.74872	1047	1.16991	5574	6.22835	2275	2.54207	1712	1.91298	764	0.853688	1101	1.23025	358	0.400027	263	0.293874	93	0.103918
1995	91673	67541	73.676	24132	26.324	76120	83.0343	2742	2.99107	8325	9.08119	2579	2.81326	1547	1.68752	360	0.3927	56890	62.0575	19230	20.9767	1607	1.75297	1135	1.2381	5869	6.4021	2456	2.67909	1751	1.91005	828	0.90321	1158	1.26319	389	0.424334	266	0.290162	94	0.102538
1996	93987	68781	73.1814	25206	26.8186	77659	82.6274	2869	3.05255	8810	9.37364	2630	2.79826	1647	1.75237	372	0.395799	57626	61.3127	20033	21.3147	1674	1.7811	1195	1.27145	6200	6.59666	2610	2.77698	1782	1.89601	848	0.902252	1228	1.30656	419	0.445806	271	0.288338	101	0.107462
1997	95415	69353	72.6856	26062	27.3144	78382	82.1485	2932	3.07289	9282	9.72803	2675	2.80354	1765	1.84981	379	0.397212	57802	60.5796	20580	21.5689	1694	1.7754	1238	1.29749	6484	6.79558	2798	2.93245	1793	1.87916	882	0.924383	1310	1.37295	455	0.476864	270	0.282974	109	0.114238
1998	97620	70335	72.0498	27285	27.9502	79627	81.5683	3026	3.09978	9920	10.1618	2759	2.82626	1899	1.9453	389	0.398484	58232	59.6517	21395	21.9166	1708	1.74964	1318	1.35013	6882	7.04978	3038	3.11207	1839	1.88383	920	0.94243	1396	1.43003	503	0.515263	278	0.284778	111	0.113706
1999	100526	71811	71.4352	28715	28.5648	81203	80.7781	3179	3.16237	10827	10.7704	2883	2.86791	2042	2.03132	392	0.389949	58914	58.6057	22289	22.1724	1770	1.76074	1409	1.40163	7464	7.42495	3363	3.3454	1887	1.87713	996	0.990788	1492	1.48419	550	0.547122	284	0.282514	108	0.107435
2000	103297	73065	70.7329	30232	29.2671	82521	79.8871	3317	3.21113	11767	11.3914	2998	2.90231	2276	2.20336	418	0.404658	59317	57.4237	23204	22.4634	1822	1.76385	1495	1.44728	8026	7.76983	3741	3.6216	1940	1.87808	1058	1.02423	1658	1.60508	618	0.598275	302	0.292361	116	0.112297
2001	107704	75457	70.0596	32247	29.9404	85008	78.9274	3547	3.29329	12899	11.9763	3168	2.94139	2631	2.44281	451	0.41874	60492	56.1651	24516	22.7624	1947	1.80773	1600	1.48555	8756	8.12969	4143	3.84665	2037	1.89129	1131	1.0501	1902	1.76595	729	0.676855	323	0.299896	128	0.118844
2002	112015	77740	69.4014	34275	30.5986	87268	77.9074	3781	3.37544	14149	12.6313	3307	2.95228	3009	2.68625	501	0.447261	61551	54.9489	25717	22.9585	2047	1.82743	1734	1.54801	9549	8.52475	4600	4.10659	2106	1.8801	1201	1.07218	2147	1.91671	862	0.76954	340	0.303531	161	0.143731
2003	117301	80629	68.7368	36672	31.2632	90271	76.9567	4008	3.41685	15533	13.242	3487	2.97269	3443	2.93518	559	0.476552	63127	53.8162	27144	23.1405	2153	1.83545	1855	1.5814	10348	8.82175	5185	4.42025	2191	1.86784	1296	1.10485	2433	2.07415	1010	0.861033	377	0.321395	182	0.155156
2004	122553	83448	68.0914	39105	31.9086	93238	76.0797	4170	3.40261	17014	13.883	3640	2.97014	3827	3.12273	664	0.541806	64604	52.7152	28634	23.3646	2223	1.81391	1947	1.5887	11238	9.16991	5776	4.71306	2266	1.849	1374	1.12115	2674	2.18191	1153	0.940817	443	0.361476	221	0.18033
2005	126807	85401	67.3472	41406	32.6528	95178	75.0574	4340	3.42252	18494	14.5844	3837	3.02586	4184	3.2995	774	0.610376	65272	51.4735	29906	23.5839	2268	1.78855	2072	1.63398	12104	9.54522	6390	5.03915	2365	1.86504	1472	1.16082	2893	2.28142	1291	1.01808	499	0.393511	275	0.216865
2006	130306	86842	66.6447	43464	33.3553	96637	74.1616	4482	3.4396	19854	15.2364	3988	3.06049	4469	3.42962	876	0.672264	65681	50.4052	30956	23.7564	2306	1.76968	2176	1.66992	12834	9.84912	7020	5.38732	2440	1.87251	1548	1.18797	3046	2.33758	1423	1.09204	535	0.410572	341	0.261692
2007	132790	87482	65.88	45308	34.12	97349	73.3105	4570	3.44152	21048	15.8506	4176	3.14481	4702	3.54093	945	0.71165	65509	49.3328	31840	23.9777	2289	1.72377	2281	1.71775	13427	10.1114	7621	5.73914	2520	1.89773	1656	1.24708	3176	2.39175	1526	1.14918	561	0.422472	384	0.289178
2008	135868	88477	65.1198	47391	34.8802	98707	72.6492	4668	3.43569	22176	16.3217	4356	3.20605	4940	3.63588	1021	0.751465	65746	48.3896	32961	24.2596	2275	1.67442	2393	1.76127	13944	10.2629	8232	6.05882	2618	1.92687	1738	1.27918	3286	2.41852	1654	1.21736	608	0.447493	413	0.303972
2009	139157	90015	64.6859	49142	35.3141	100230	72.0266	4839	3.47737	23325	16.7616	4462	3.20645	5217	3.749	1084	0.778976	66356	47.6843	33874	24.3423	2316	1.66431	2523	1.81306	14605	10.4953	8720	6.2663	2665	1.9151	1797	1.29135	3440	2.47203	1777	1.27697	633	0.454882	451	0.324094
2010	144524	92585	64.062	51939	35.938	103132	71.3598	5017	3.4714	24825	17.1771	4716	3.26313	5619	3.88794	1215	0.840691	67658	46.8144	35474	24.5454	2388	1.65232	2629	1.81907	15423	10.6716	9402	6.50549	2813	1.94639	1903	1.31674	3620	2.50477	1999	1.38316	683	0.472586	532	0.368105
2011	151006	95859	63.4803	55147	36.5197	106785	70.7157	5311	3.51708	26583	17.6039	4898	3.24358	6086	4.0303	1343	0.889369	69514	46.0339	37271	24.6818	2482	1.64364	2829	1.87343	16362	10.8353	10221	6.7686	2915	1.93039	1983	1.31319	3863	2.55818	2223	1.47213	723	0.478789	620	0.41058
2012	156566	98403	62.8508	58163	37.1492	109856	70.1659	5481	3.50076	28270	18.0563	5005	3.19673	6512	4.15927	1442	0.921017	70816	45.2308	39040	24.9352	2537	1.6204	2944	1.88036	17242	11.0126	11028	7.04368	2977	1.90143	2028	1.2953	4041	2.58102	2471	1.57825	790	0.504579	652	0.416438
2013	160826	100039	62.2032	60787	37.7968	112000	69.6405	5673	3.52741	29508	18.3478	5180	3.22087	6924	4.30527	1541	0.958178	71477	44.4437	40523	25.1968	2573	1.59987	3100	1.92755	17850	11.099	11658	7.24883	3082	1.91636	2098	1.30452	4224	2.62644	2700	1.67883	833	0.517951	708	0.440227
2014	166756	102543	61.4928	64213	38.5072	115214	69.0914	5909	3.5435	31259	18.7453	5360	3.21428	7404	4.44002	1610	0.965483	72726	43.6122	42488	25.4791	2649	1.58855	3260	1.95495	18680	11.202	12579	7.54336	3144	1.88539	2216	1.32889	4454	2.67097	2950	1.76905	890	0.533714	720	0.431769
2015	173206	105146	60.7058	68060	39.2942	118730	68.5484	6185	3.57089	33222	19.1806	5496	3.1731	7875	4.54661	1698	0.980336	73978	42.711	44752	25.8374	2738	1.58078	3447	1.99012	19600	11.316	13622	7.86462	3221	1.85963	2275	1.31347	4676	2.69968	3199	1.84693	933	0.538665	765	0.441671
2016	178933	107448	60.0493	71485	39.9507	121388	67.8399	6475	3.61867	35113	19.6236	5746	3.21126	8362	4.67326	1849	1.03335	74865	41.8397	46523	26.0002	2802	1.56595	3673	2.05272	20515	11.4652	14598	8.15836	3333	1.86271	2413	1.34855	4899	2.7379	3463	1.93536	1034	0.57787	815	0.455478
2017	183868	109239	59.4116	74629	40.5884	123320	67.0699	6790	3.69287	36985	20.115	6009	3.2681	8771	4.77027	1993	1.08393	75352	40.9816	47968	26.0883	2883	1.56797	3907	2.12489	21365	11.6197	15620	8.49522	3452	1.87743	2557	1.39067	5064	2.75415	3707	2.01612	1123	0.610764	870	0.473166
2018	188292	110487	58.6785	77805	41.3215	124944	66.3565	7058	3.74843	38828	20.6212	6261	3.32516	9063	4.81327	2138	1.13547	75387	40.0373	49557	26.3192	2982	1.58371	4076	2.16472	22242	11.8125	16586	8.80866	3536	1.87793	2725	1.44722	5136	2.72768	3927	2.08559	1204	0.639432	934	0.496038
2019	193204	111758	57.8446	81446	42.1554	126711	65.5841	7359	3.80893	40944	21.1921	6561	3.39589	9342	4.8353	2287	1.18372	75317	38.9832	51394	26.6009	3025	1.5657	4334	2.24322	23276	12.0474	17668	9.14474	3639	1.8835	2922	1.51239	5227	2.70543	4115	2.12987	1274	0.659407	1013	0.524316
2020	197660	112981	57.1593	84679	42.8407	128223	64.8705	7690	3.89052	42765	21.6356	6890	3.48578	9665	4.88971	2427	1.22787	75315	38.1033	52908	26.7672	3123	1.57999	4567	2.31053	24049	12.1669	18716	9.46878	3787	1.91592	3103	1.56987	5367	2.71527	4298	2.17444	1340	0.677932	1087	0.549934
2021	202531	114755	56.6605	87776	43.3395	129882	64.1294	8088	3.99346	44669	22.0554	7280	3.59451	10009	4.94196	2603	1.28523	75553	37.3044	54329	26.825	3264	1.6116	4824	2.38186	25040	12.3635	19629	9.69185	3948	1.94933	3332	1.64518	5507	2.71909	4502	2.22287	1443	0.712484	1160	0.572752
2022	205379	115273	56.127	90106	43.873	130628	63.6034	8400	4.09	45822	22.3109	7559	3.68051	10270	5.00051	2700	1.31464	75253	36.641	55375	26.9624	3384	1.64769	5016	2.44231	25501	12.4166	20321	9.89439	4046	1.97002	3513	1.7105	5586	2.71985	4684	2.28066	1503	0.731818	1197	0.582825
