# Supplementary material for: Demographic trends and disparities among NIH-funded medical school faculty in the US, 1970–2022
Source: PLoS One. 2025 Dec 1;20(12):e0337610. doi: 10.1371/journal.pone.0337610 (PMC12668554; doi:10.1371/journal.pone.0337610)
Supplement: S2 Table — (XLSX) [file pone.0337610.s004.xlsx]

## Sheet: S2 Table
S2 Table. Temporal trends in the demographic distribution of NIH-funded full-time medical school faculty, by gender (Panel A), race/ethnicity (Panel B), and gender-race/ethnicity (Panel C)
Year	Total (n)	A: By gender				B: By race/ethnicity												C: By gender-race/ethnicity
		Men		Women		non-Hispanic White		non-Hispanic Black		non-Hispanic Asian		Hispanic		Multiracial/ ethnic		Other		non-Hispanic White				non-Hispanic Black				non-Hispanic Asian				Hispanic				Multiracial/ethnic				Other
																		Men		Women		Men		Women		Men		Women		Men		Women		Men		Women		Men		Women
		n	%	n	%	n	%	n	%	n	%	n	%	n	%	n	%	n	%	n	%	n	%	n	%	n	%	n	%	n	%	n	%	n	%	n	%	n	%	n	%
1970	2881	2729	94.7241	152	5.27595	2741	95.1406	19	0.659493	83	2.88094	22	0.763624	14	0.485942	2	0.0694203	2597	90.1423	144	4.99826	16	0.555363	3	0.104131	78	2.70739	5	0.173551	22	0.763624	0	0	14	0.485942	0	0	2	0.0694203	0	0
1971	3000	2831	94.3667	169	5.63333	2836	94.5333	21	0.7	94	3.13333	28	0.933333	17	0.566667	4	0.133333	2676	89.2	160	5.33333	18	0.6	3	0.1	88	2.93333	6	0.2	28	0.933333	0	0	17	0.566667	0	0	4	0.133333	0	0
1972	3241	3056	94.2919	185	5.70812	3059	94.3845	22	0.678803	106	3.2706	34	1.04906	17	0.524529	3	0.092564	2883	88.954	176	5.43042	19	0.586239	3	0.092564	100	3.08547	6	0.185128	34	1.04906	0	0	17	0.524529	0	0	3	0.092564	0	0
1973	3308	3110	94.0145	198	5.98549	3117	94.2261	21	0.634825	118	3.56711	30	0.906892	18	0.544135	4	0.120919	2929	88.5429	188	5.68319	20	0.604595	1	0.0302297	110	3.32527	8	0.241838	30	0.906892	0	0	17	0.513906	1	0.0302297	4	0.120919	0	0
1974	3721	3475	93.3889	246	6.61113	3499	94.0339	24	0.644988	137	3.68181	31	0.833109	24	0.644988	6	0.161247	3266	87.7721	233	6.26176	21	0.564364	3	0.0806235	128	3.43994	9	0.24187	31	0.833109	0	0	23	0.618113	1	0.0268745	6	0.161247	0	0
1975	3885	3569	91.8662	316	8.13385	3629	93.4106	21	0.54054	168	4.32432	32	0.823681	28	0.720721	7	0.18018	3333	85.7915	296	7.61905	18	0.463321	3	0.0772201	152	3.91248	16	0.41184	32	0.823681	0	0	27	0.694981	1	0.02574	7	0.18018	0	0
1976	4418	4027	91.1498	391	8.85016	4118	93.2096	26	0.588502	198	4.48167	35	0.792214	36	0.814848	5	0.113173	3754	84.9706	364	8.23902	19	0.430059	7	0.158443	181	4.09688	17	0.38479	34	0.769579	1	0.0226347	34	0.769579	2	0.0452694	5	0.113173	0	0
1977	4458	4050	90.8479	408	9.15209	4131	92.6649	28	0.628084	219	4.91252	40	0.897263	35	0.785105	5	0.112158	3756	84.253	375	8.41184	19	0.4262	9	0.201884	198	4.44145	21	0.471063	38	0.8524	2	0.0448632	34	0.762674	1	0.0224316	5	0.112158	0	0
1978	5169	4666	90.2689	503	9.73109	4781	92.4937	29	0.561037	255	4.93326	51	0.986651	44	0.851229	9	0.174115	4318	83.5365	463	8.95725	21	0.406268	8	0.154769	227	4.39156	28	0.541691	49	0.947959	2	0.0386922	42	0.812536	2	0.0386922	9	0.174115	0	0
1979	5979	5348	89.4464	631	10.5536	5520	92.3231	32	0.535207	308	5.15136	55	0.919886	55	0.919886	9	0.150527	4941	82.6392	579	9.68389	23	0.38468	9	0.150527	274	4.58271	34	0.568657	51	0.852985	4	0.0669008	50	0.83626	5	0.083626	9	0.150527	0	0
1980	6406	5708	89.104	698	10.896	5899	92.0855	36	0.561973	332	5.18264	64	0.999063	63	0.983453	12	0.187324	5259	82.0949	640	9.99063	28	0.43709	8	0.124883	291	4.54262	41	0.640025	60	0.936622	4	0.0624415	58	0.905401	5	0.0780518	12	0.187324	0	0
1981	6640	5877	88.509	763	11.491	6108	91.9879	32	0.481928	344	5.18072	67	1.00904	76	1.14458	13	0.195783	5406	81.4157	702	10.5723	27	0.406627	5	0.0753012	297	4.47289	47	0.707831	63	0.948795	4	0.060241	71	1.06928	5	0.0753012	13	0.195783	0	0
1982	6649	5867	88.2388	782	11.7612	6106	91.8334	32	0.481275	352	5.29403	64	0.962551	80	1.20319	15	0.225598	5398	81.1851	708	10.6482	26	0.391036	6	0.0902391	297	4.46684	55	0.827192	60	0.902391	4	0.0601594	72	1.08287	8	0.120319	14	0.210558	1	0.0150399
1983	7059	6177	87.5053	882	12.4947	6463	91.5569	33	0.467488	391	5.53903	58	0.821646	98	1.3883	16	0.226661	5671	80.3372	792	11.2197	28	0.396657	5	0.0708316	325	4.60405	66	0.934977	54	0.764981	4	0.0566652	85	1.20414	13	0.184162	14	0.198328	2	0.0283326
1984	7368	6464	87.7307	904	12.2693	6726	91.2866	32	0.43431	413	5.60532	70	0.950054	110	1.49294	17	0.230728	5924	80.4017	802	10.8849	26	0.352877	6	0.0814332	343	4.65527	70	0.950054	63	0.855049	7	0.0950054	96	1.30293	14	0.190011	12	0.162866	5	0.067861
1985	7852	6825	86.9205	1027	13.0795	7179	91.4289	35	0.445746	436	5.55272	74	0.942435	114	1.45186	14	0.178298	6246	79.5466	933	11.8823	30	0.382068	5	0.063678	369	4.69944	67	0.853286	66	0.84055	8	0.101885	103	1.31177	11	0.140092	11	0.140092	3	0.0382068
1986	8067	6949	86.1411	1118	13.8589	7365	91.2979	33	0.409074	469	5.81381	71	0.880129	113	1.40077	16	0.198339	6346	78.6662	1019	12.6317	29	0.359489	4	0.0495847	395	4.89649	74	0.917318	63	0.78096	8	0.0991695	103	1.27681	10	0.123962	13	0.16115	3	0.0371885
1987	8462	7259	85.7835	1203	14.2165	7702	91.0187	31	0.366344	508	6.00331	79	0.933585	123	1.45356	19	0.224533	6617	78.1966	1085	12.822	29	0.342709	2	0.0236351	419	4.95155	89	1.05176	67	0.791775	12	0.14181	111	1.31175	12	0.14181	16	0.189081	3	0.0354526
1988	8761	7475	85.3213	1286	14.6787	7940	90.6289	34	0.388084	545	6.22075	86	0.981623	134	1.52951	22	0.251113	6780	77.3884	1160	13.2405	31	0.353841	3	0.0342427	452	5.15923	93	1.06152	73	0.833238	13	0.148385	122	1.39254	12	0.136971	17	0.194042	5	0.0570711
1989	8969	7614	84.8924	1355	15.1076	8096	90.2665	42	0.46828	560	6.24373	91	1.01461	152	1.69473	28	0.312186	6875	76.6529	1221	13.6136	39	0.434831	3	0.0334485	465	5.18452	95	1.0592	74	0.825064	17	0.189542	139	1.54978	13	0.144944	22	0.245289	6	0.0668971
1990	8989	7566	84.1695	1423	15.8305	8109	90.2103	45	0.500612	568	6.31883	85	0.9456	152	1.69096	30	0.333741	6819	75.8594	1290	14.3509	40	0.444988	5	0.0556235	473	5.26199	95	1.05685	73	0.812104	12	0.133496	138	1.53521	14	0.155746	23	0.255868	7	0.077873
1991	9358	7809	83.4473	1549	16.5527	8471	90.5215	46	0.491558	567	6.05899	86	0.919	156	1.66702	32	0.341953	7071	75.561	1400	14.9605	40	0.427442	6	0.0641163	468	5.00107	99	1.05792	70	0.748023	16	0.170977	137	1.46399	19	0.203035	23	0.245779	9	0.0961744
1992	9735	8058	82.7735	1677	17.2265	8756	89.9435	54	0.5547	633	6.50231	88	0.903955	174	1.78737	30	0.308166	7257	74.5455	1499	15.398	44	0.451977	10	0.102722	516	5.30046	117	1.20185	70	0.719055	18	0.1849	150	1.54083	24	0.246533	21	0.215717	9	0.0924499
1993	9990	8172	81.8018	1818	18.1982	8945	89.5395	48	0.48048	677	6.77678	97	0.970971	193	1.93193	30	0.3003	7335	73.4234	1610	16.1161	36	0.36036	12	0.12012	540	5.40541	137	1.37137	77	0.770771	20	0.2002	163	1.63163	30	0.3003	21	0.21021	9	0.0900901
1994	10308	8408	81.5677	1900	18.4323	9163	88.8921	57	0.552969	746	7.2371	93	0.902212	215	2.08576	34	0.329841	7490	72.662	1673	16.2301	39	0.378347	18	0.174622	598	5.80132	148	1.43578	75	0.72759	18	0.174622	181	1.75592	34	0.329841	25	0.24253	9	0.0873108
1995	10326	8368	81.0382	1958	18.9618	9118	88.3014	77	0.745691	779	7.54406	97	0.939376	223	2.1596	32	0.309897	7415	71.809	1703	16.4923	54	0.522952	23	0.222739	613	5.93647	166	1.60759	76	0.736006	21	0.20337	188	1.82065	35	0.33895	22	0.213054	10	0.0968429
1996	10573	8538	80.7529	2035	19.2471	9271	87.6856	86	0.813393	839	7.93531	104	0.983638	239	2.26048	34	0.321574	7510	71.03	1761	16.6556	66	0.624232	20	0.189161	655	6.19503	184	1.74028	84	0.794477	20	0.189161	196	1.85378	43	0.406696	27	0.255368	7	0.0662064
1997	10967	8835	80.5599	2132	19.4401	9566	87.2253	86	0.784171	916	8.35233	112	1.02125	256	2.33427	31	0.282666	7730	70.4842	1836	16.7411	67	0.610924	19	0.173247	720	6.56515	196	1.78718	85	0.775052	27	0.246193	209	1.90572	47	0.428558	24	0.218838	7	0.0638278
1998	11385	9103	79.9561	2282	20.0439	9861	86.614	77	0.676328	1001	8.79227	116	1.01889	294	2.58235	36	0.316205	7910	69.4774	1951	17.1366	58	0.509442	19	0.166886	783	6.87747	218	1.9148	89	0.78173	27	0.237154	237	2.08169	57	0.500659	26	0.228371	10	0.0878349
1999	11921	9442	79.2048	2479	20.7952	10251	85.9911	71	0.595588	1127	9.45391	130	1.09051	308	2.58368	34	0.285211	8137	68.2577	2114	17.7334	53	0.444594	18	0.150994	879	7.37354	248	2.08036	101	0.847244	29	0.243268	247	2.07197	61	0.511702	25	0.209714	9	0.075497
2000	12494	9904	79.27	2590	20.7299	10662	85.337	77	0.616296	1228	9.82872	147	1.17657	346	2.76933	34	0.272131	8458	67.6965	2204	17.6405	55	0.440211	22	0.176085	972	7.77973	256	2.04898	118	0.944453	29	0.232111	275	2.20106	71	0.568273	26	0.2081	8	0.0640307
2001	13121	10286	78.3934	2835	21.6066	11111	84.681	87	0.663059	1365	10.4032	156	1.18893	368	2.80466	34	0.259127	8698	66.2907	2413	18.3904	64	0.487768	23	0.175291	1085	8.26919	280	2.13398	127	0.967914	29	0.22102	289	2.20258	79	0.602088	23	0.175291	11	0.0838351
2002	13658	10639	77.8957	3019	22.1043	11530	84.4194	99	0.72485	1447	10.5945	152	1.1129	398	2.91404	32	0.234295	8968	65.6612	2562	18.7582	72	0.527164	27	0.197686	1143	8.36872	304	2.2258	125	0.915215	27	0.197686	310	2.26973	88	0.644311	21	0.153756	11	0.0805389
2003	14279	11022	77.1903	3257	22.8097	11875	83.1641	120	0.840395	1627	11.3944	166	1.16255	454	3.17949	37	0.259122	9168	64.2062	2707	18.9579	79	0.55326	41	0.287135	1266	8.86617	361	2.52819	131	0.917431	35	0.245115	352	2.46516	102	0.714336	26	0.182086	11	0.0770362
2004	14712	11279	76.6653	3433	23.3347	12042	81.8516	124	0.842849	1824	12.398	183	1.24388	488	3.31702	51	0.346656	9223	62.6903	2819	19.1612	84	0.570963	40	0.271887	1419	9.64519	405	2.75285	140	0.951604	43	0.292278	378	2.56933	110	0.747689	35	0.237901	16	0.108755
2005	14836	11291	76.1054	3545	23.8946	12035	81.1202	135	0.909949	1907	12.8539	190	1.28067	516	3.47803	53	0.357239	9171	61.8158	2864	19.3044	93	0.626854	42	0.283095	1455	9.80723	452	3.04664	143	0.963872	47	0.316797	392	2.64222	124	0.835805	37	0.249393	16	0.107846
2006	14654	11067	75.522	3587	24.478	11734	80.0737	127	0.866658	2034	13.8802	175	1.19421	528	3.60311	56	0.382148	8871	60.5364	2863	19.5373	86	0.58687	41	0.279787	1539	10.5023	495	3.37792	130	0.88713	45	0.307083	402	2.74328	126	0.859834	39	0.266139	17	0.116009
2007	14846	11149	75.0977	3697	24.9023	11789	79.4086	131	0.882393	2133	14.3675	179	1.20571	555	3.73838	59	0.397413	8855	59.6457	2934	19.7629	87	0.586016	44	0.296376	1613	10.8649	520	3.50263	131	0.882393	48	0.323319	419	2.82231	136	0.916072	44	0.296376	15	0.101037
2008	14779	11015	74.5314	3764	25.4686	11598	78.4762	125	0.845795	2240	15.1566	188	1.27208	576	3.89742	52	0.351851	8641	58.4681	2957	20.0081	84	0.568374	41	0.277421	1687	11.4148	553	3.7418	134	0.906692	54	0.365383	434	2.9366	142	0.960823	35	0.236822	17	0.115028
2009	16163	11902	73.6373	4261	26.3627	12453	77.0463	147	0.909485	2612	16.1604	228	1.41063	660	4.0834	63	0.389779	9143	56.5675	3310	20.4789	96	0.593949	51	0.315536	1956	12.1017	656	4.05865	163	1.00848	65	0.402153	502	3.10586	158	0.977541	42	0.259853	21	0.129926
2010	16494	12107	73.4025	4387	26.5975	12539	76.0216	159	0.963987	2799	16.9698	238	1.44295	696	4.21972	63	0.381957	9186	55.693	3353	20.3286	100	0.606281	59	0.357706	2093	12.6895	706	4.28034	163	0.988238	75	0.454711	522	3.16479	174	1.05493	43	0.260701	20	0.121256
2011	15154	11073	73.0698	4081	26.9302	11424	75.386	159	1.04923	2650	17.4871	224	1.47816	637	4.20351	60	0.395935	8345	55.068	3079	20.3181	95	0.626897	64	0.422331	1968	12.9867	682	4.50046	150	0.989838	74	0.48832	472	3.11469	165	1.08882	43	0.283753	17	0.112182
2012	15234	11065	72.6336	4169	27.3664	11392	74.7801	171	1.12249	2737	17.9664	232	1.52291	645	4.23395	57	0.374163	8274	54.3127	3118	20.4674	96	0.630169	75	0.49232	2009	13.1876	728	4.77878	160	1.05028	72	0.472627	487	3.1968	158	1.03715	39	0.256006	18	0.118157
2013	15027	10883	72.423	4144	27.577	11130	74.0667	179	1.19119	2765	18.4002	244	1.62374	650	4.32555	59	0.392627	8058	53.6235	3072	20.4432	96	0.63885	83	0.552339	2039	13.5689	726	4.8313	167	1.11133	77	0.512411	483	3.21421	167	1.11133	40	0.266188	19	0.126439
2014	14936	10706	71.6792	4230	28.3208	10968	73.4333	181	1.21184	2823	18.9006	249	1.66711	663	4.43894	52	0.348152	7873	52.7116	3095	20.7218	102	0.682914	79	0.528923	2043	13.6784	780	5.22228	169	1.13149	80	0.535619	484	3.24049	179	1.19845	35	0.234333	17	0.113819
2015	15066	10783	71.5717	4283	28.4282	10926	72.5209	175	1.16156	2968	19.7	264	1.75229	669	4.44046	64	0.424798	7845	52.0709	3081	20.45	102	0.677021	73	0.484535	2134	14.1643	834	5.53564	183	1.21466	81	0.537634	477	3.16607	192	1.27439	42	0.278773	22	0.146024
2016	15615	11080	70.9574	4535	29.0426	11204	71.7515	174	1.11431	3188	20.4163	279	1.78674	698	4.47006	72	0.461095	7951	50.919	3253	20.8325	102	0.653218	72	0.461095	2287	14.6462	901	5.77009	199	1.27442	80	0.512328	495	3.17003	203	1.30003	46	0.294588	26	0.166507
2017	15950	11264	70.6207	4686	29.3793	11333	71.0533	180	1.12853	3370	21.1285	273	1.7116	719	4.50784	75	0.470219	7973	49.9875	3360	21.0658	107	0.670846	73	0.45768	2429	15.2288	941	5.89969	184	1.1536	89	0.557994	521	3.26646	198	1.24138	50	0.31348	25	0.15674
2018	16658	11583	69.5342	5075	30.4658	11741	70.4827	221	1.32669	3576	21.4672	292	1.75291	745	4.47233	83	0.498259	8133	48.8234	3608	21.6593	129	0.774403	92	0.552287	2544	15.2719	1032	6.19522	195	1.17061	97	0.582303	528	3.16965	217	1.30268	54	0.324169	29	0.174091
2019	17447	12019	68.8886	5428	31.1114	12165	69.7255	242	1.38706	3849	22.0611	336	1.92583	773	4.43056	82	0.469995	8352	47.8707	3813	21.8548	135	0.773772	107	0.613286	2710	15.5328	1139	6.52834	219	1.25523	117	0.670602	549	3.14667	224	1.28389	54	0.309509	28	0.160486
2020	17819	12063	67.6974	5756	32.3026	12270	68.8591	277	1.55452	4050	22.7285	338	1.89685	795	4.46153	89	0.499467	8284	46.4897	3986	22.3694	144	0.808126	133	0.746394	2798	15.7023	1252	7.02621	224	1.25709	114	0.639767	558	3.13149	237	1.33004	55	0.308659	34	0.190808
2021	18012	12065	66.9831	5947	33.0169	12234	67.9214	289	1.60449	4212	23.3844	332	1.84322	841	4.66911	104	0.577393	8184	45.4364	4050	22.485	147	0.816123	142	0.788363	2870	15.9338	1342	7.45059	218	1.2103	114	0.632911	580	3.22008	261	1.44903	66	0.366422	38	0.210971
2022	18320	12060	65.8297	6260	34.1703	12341	67.3635	302	1.64847	4387	23.9465	330	1.80131	852	4.65066	108	0.58952	8117	44.3068	4224	23.0568	154	0.840611	148	0.80786	2944	16.0699	1443	7.87664	212	1.15721	118	0.644105	570	3.11135	282	1.5393	63	0.343886	45	0.245633
