# Supplementary material for: Demographic trends and disparities among NIH-funded medical school faculty in the US, 1970–2022
Source: PLoS One. 2025 Dec 1;20(12):e0337610. doi: 10.1371/journal.pone.0337610 (PMC12668554; doi:10.1371/journal.pone.0337610)
Supplement: S3 Table — (XLSX) [file pone.0337610.s005.xlsx]

## Sheet: S3 Table
S3 Table. Temporal trends in the demographic distribution of NIH-funded full-time medical school faculty with <3 RPGs, by gender (Panel A), race/ethnicity (Panel B), and gender-race/ethnicity (Panel C)
Year	Total (n)	A: By gender				B: By race/ethnicity												C: By gender-race/ethnicity
		Men		Women		non-Hispanic White		non-Hispanic Black		non-Hispanic Asian		Hispanic		Multiracial/ ethnic		Other		non-Hispanic White				non-Hispanic Black				non-Hispanic Asian				Hispanic				Multiracial/ethnic				Other
																		Men		Women		Men		Women		Men		Women		Men		Women		Men		Women		Men		Women
		n	%	n	%	n	%	n	%	n	%	n	%	n	%	n	%	n	%	n	%	n	%	n	%	n	%	n	%	n	%	n	%	n	%	n	%	n	%	n	%
1970	2831	2680	94.6662	151	5.3338	2692	95.0901	19	0.671141	82	2.8965	22	0.777111	14	0.494525	2	0.0706464	2549	90.0389	143	5.05122	16	0.565171	3	0.10597	77	2.71989	5	0.176616	22	0.777111	0	0	14	0.494525	0	0	2	0.0706464	0	0
1971	2943	2774	94.2576	169	5.74244	2781	94.4954	21	0.713558	93	3.16004	27	0.917431	17	0.577642	4	0.135916	2621	89.0588	160	5.43663	18	0.611621	3	0.101937	87	2.95617	6	0.203874	27	0.917431	0	0	17	0.577642	0	0	4	0.135916	0	0
1972	3169	2984	94.1622	185	5.8378	2987	94.2569	22	0.694225	106	3.3449	34	1.07289	17	0.536447	3	0.0946671	2811	88.7031	176	5.5538	19	0.599558	3	0.0946671	100	3.15557	6	0.189334	34	1.07289	0	0	17	0.536447	0	0	3	0.0946671	0	0
1973	3240	3042	93.8889	198	6.11111	3052	94.1975	20	0.617284	118	3.64197	29	0.895062	17	0.524691	4	0.123457	2864	88.3951	188	5.80247	19	0.58642	1	0.0308642	110	3.39506	8	0.246914	29	0.895062	0	0	16	0.493827	1	0.0308642	4	0.123457	0	0
1974	3646	3403	93.3352	243	6.66484	3427	93.9934	24	0.658256	135	3.70269	31	0.850247	23	0.630828	6	0.164564	3197	87.6851	230	6.30828	21	0.575974	3	0.082282	126	3.45584	9	0.246846	31	0.850247	0	0	22	0.603401	1	0.0274273	6	0.164564	0	0
1975	3791	3476	91.6908	315	8.30915	3540	93.3791	21	0.553944	164	4.32604	32	0.844105	27	0.712213	7	0.184648	3245	85.5975	295	7.78159	18	0.474809	3	0.0791348	148	3.90398	16	0.422052	32	0.844105	0	0	26	0.685835	1	0.0263783	7	0.184648	0	0
1976	4271	3883	90.9155	388	9.08452	3982	93.2334	26	0.608757	190	4.44861	34	0.796067	34	0.796067	5	0.117069	3621	84.7811	361	8.45235	19	0.444861	7	0.163896	173	4.05057	17	0.398033	33	0.772653	1	0.0234137	32	0.749239	2	0.0468274	5	0.117069	0	0
1977	4349	3943	90.6645	406	9.33548	4028	92.619	28	0.643826	215	4.94367	39	0.896758	34	0.781789	5	0.114969	3655	84.0423	373	8.57668	19	0.436882	9	0.206944	194	4.4608	21	0.48287	37	0.85077	2	0.0459876	33	0.758795	1	0.0229938	5	0.114969	0	0
1978	5015	4517	90.0698	498	9.93021	4637	92.4626	29	0.578265	250	4.98505	50	0.997009	40	0.797607	9	0.179462	4179	83.33	458	9.1326	21	0.418744	8	0.159521	222	4.42672	28	0.558325	48	0.957129	2	0.0398804	38	0.757727	2	0.0398804	9	0.179462	0	0
1979	5774	5156	89.2968	618	10.7032	5326	92.2411	32	0.554208	303	5.24766	53	0.917908	51	0.88327	9	0.155871	4760	82.4385	566	9.80256	23	0.398337	9	0.155871	269	4.65881	34	0.588847	49	0.848632	4	0.0692761	46	0.796675	5	0.0865951	9	0.155871	0	0
1980	6167	5482	88.8925	685	11.1075	5676	92.0383	35	0.567537	323	5.23756	62	1.00535	59	0.956705	12	0.194584	5049	81.8713	627	10.167	27	0.437814	8	0.129723	282	4.57273	41	0.664829	58	0.94049	4	0.0648614	54	0.875628	5	0.0810767	12	0.194584	0	0
1981	6417	5668	88.3279	749	11.6721	5897	91.8965	31	0.483092	340	5.29843	65	1.01293	71	1.10644	13	0.202587	5208	81.1594	689	10.7371	26	0.405174	5	0.077918	293	4.566	47	0.732429	62	0.966184	3	0.0467508	66	1.02852	5	0.077918	13	0.202587	0	0
1982	6459	5685	88.0167	774	11.9833	5928	91.7789	32	0.495433	346	5.35687	62	0.959901	76	1.17665	15	0.232234	5228	80.9413	700	10.8376	26	0.402539	6	0.0928936	291	4.50534	55	0.851525	58	0.897972	4	0.0619291	68	1.05279	8	0.123858	14	0.216752	1	0.0154823
1983	6820	5955	87.3167	865	12.6833	6234	91.4076	33	0.483871	386	5.65982	57	0.835777	94	1.3783	16	0.234604	5459	80.044	775	11.3636	28	0.410557	5	0.0733138	320	4.69208	66	0.967742	53	0.777126	4	0.058651	81	1.18768	13	0.190616	14	0.205279	2	0.0293255
1984	7107	6225	87.5897	882	12.4103	6483	91.2199	32	0.45026	405	5.69861	66	0.928662	105	1.47742	16	0.22513	5703	80.2448	780	10.9751	26	0.365837	6	0.0844238	335	4.71366	70	0.984944	59	0.830167	7	0.0984944	91	1.28043	14	0.196989	11	0.154777	5	0.0703532
1985	7541	6538	86.6994	1003	13.3006	6890	91.3672	35	0.464129	423	5.60933	71	0.94152	108	1.43217	14	0.185652	5981	79.3131	909	12.0541	30	0.397825	5	0.0663042	356	4.72086	67	0.888476	63	0.835433	8	0.106087	97	1.2863	11	0.145869	11	0.145869	3	0.0397825
1986	7773	6678	85.9128	1095	14.0872	7093	91.2518	33	0.424546	462	5.94365	64	0.823363	106	1.3637	15	0.192976	6097	78.4382	996	12.8136	29	0.373086	4	0.0514602	388	4.99164	74	0.952013	56	0.720442	8	0.10292	96	1.23504	10	0.128651	12	0.154381	3	0.0385951
1987	8103	6928	85.4992	1175	14.5008	7376	91.028	30	0.370233	488	6.02246	73	0.900901	117	1.44391	19	0.234481	6318	77.9711	1058	13.0569	28	0.345551	2	0.0246822	399	4.9241	89	1.09836	61	0.752808	12	0.148093	106	1.30816	11	0.135752	16	0.197458	3	0.0370233
1988	8387	7133	85.0483	1254	14.9517	7599	90.6045	34	0.405389	523	6.23584	83	0.989627	126	1.50232	22	0.262311	6469	77.1313	1130	13.4732	31	0.36962	3	0.0357696	432	5.15083	91	1.08501	70	0.834625	13	0.155002	114	1.35925	12	0.143079	17	0.202695	5	0.0596161
1989	8579	7260	84.6252	1319	15.3748	7740	90.2203	41	0.477911	537	6.25947	86	1.00245	147	1.71349	28	0.326378	6551	76.3609	1189	13.8594	39	0.454598	2	0.0233127	444	5.17543	93	1.08404	70	0.815946	16	0.186502	134	1.56195	13	0.151533	22	0.25644	6	0.0699382
1990	8613	7225	83.8848	1388	16.1152	7765	90.1544	45	0.522466	549	6.37409	81	0.940439	143	1.66028	30	0.348311	6508	75.5602	1257	14.5942	40	0.464414	5	0.0580518	456	5.29432	93	1.07976	69	0.801115	12	0.139324	129	1.49774	14	0.162545	23	0.267038	7	0.0812725
1991	8925	7417	83.1036	1508	16.8964	8073	90.4538	45	0.504202	546	6.11765	84	0.941176	145	1.62465	32	0.358543	6710	75.1821	1363	15.2717	39	0.436975	6	0.0672269	451	5.05322	95	1.06443	68	0.761905	16	0.179272	126	1.41176	19	0.212885	23	0.257703	9	0.10084
1992	9231	7600	82.3313	1631	17.6687	8294	89.8494	54	0.584985	604	6.54317	85	0.92081	164	1.77662	30	0.324992	6835	74.044	1459	15.8054	44	0.476655	10	0.108331	493	5.3407	111	1.20247	67	0.725815	18	0.194995	140	1.51663	24	0.259993	21	0.227494	9	0.0974976
1993	9485	7731	81.5076	1754	18.4924	8484	89.4465	48	0.506062	648	6.83184	92	0.969953	183	1.92936	30	0.316289	6934	73.1049	1550	16.3416	36	0.379547	12	0.126516	515	5.42963	133	1.40221	72	0.759093	20	0.210859	153	1.61307	30	0.316289	21	0.221402	9	0.0948867
1994	9752	7933	81.3474	1819	18.6526	8660	88.8023	56	0.574241	714	7.32158	86	0.88187	202	2.07137	34	0.348646	7062	72.4159	1598	16.3864	38	0.389664	18	0.184578	570	5.84495	144	1.47662	69	0.707547	17	0.174323	169	1.73298	33	0.338392	25	0.256358	9	0.0922888
1995	9792	7910	80.7802	1882	19.2198	8646	88.2966	77	0.786356	740	7.55719	89	0.908905	210	2.14461	30	0.306373	7014	71.6299	1632	16.6667	54	0.551471	23	0.234886	578	5.90278	162	1.65441	69	0.704657	20	0.204248	175	1.78717	35	0.357435	20	0.204248	10	0.102124
1996	9961	8011	80.4236	1950	19.5764	8725	87.5916	86	0.863367	798	8.01124	97	0.973798	224	2.24877	31	0.311214	7043	70.7057	1682	16.8859	66	0.662584	20	0.200783	619	6.21424	179	1.79701	78	0.783054	19	0.190744	181	1.81709	43	0.431684	24	0.24094	7	0.0702741
1997	10299	8251	80.1146	2048	19.8854	8974	87.1347	86	0.835032	865	8.39887	106	1.02923	240	2.33032	28	0.271871	7216	70.0651	1758	17.0696	67	0.650549	19	0.184484	674	6.54432	191	1.85455	80	0.776775	26	0.252452	193	1.87397	47	0.456355	21	0.203903	7	0.0679678
1998	10632	8444	79.4206	2188	20.5794	9212	86.6441	75	0.705418	925	8.70015	109	1.02521	277	2.60534	34	0.319789	7345	69.0839	1867	17.5602	56	0.526712	19	0.178706	715	6.72498	210	1.97517	83	0.780662	26	0.244545	220	2.06922	57	0.536117	25	0.235139	9	0.0846501
1999	11005	8659	78.6824	2346	21.3176	9449	85.861	68	0.617901	1043	9.47751	119	1.08133	294	2.67151	32	0.290777	7450	67.6965	1999	18.1645	50	0.454339	18	0.163562	809	7.3512	234	2.12631	92	0.835984	27	0.245343	235	2.13539	59	0.53612	23	0.208996	9	0.081781
2000	11452	9009	78.6675	2443	21.3325	9749	85.1292	75	0.654907	1139	9.94586	137	1.1963	322	2.81174	30	0.261963	7680	67.0625	2069	18.0667	53	0.462801	22	0.192106	894	7.8065	245	2.13936	109	0.951799	28	0.244499	251	2.19176	71	0.619979	22	0.192106	8	0.0698568
2001	11931	9261	77.6213	2670	22.3787	10080	84.4858	84	0.704048	1250	10.4769	147	1.23209	340	2.84972	30	0.251446	7815	65.5016	2265	18.9842	61	0.511273	23	0.192775	981	8.22228	269	2.25463	121	1.01416	26	0.21792	262	2.19596	78	0.653759	21	0.176012	9	0.0754337
2002	12338	9518	77.1438	2820	22.8562	10412	84.3897	93	0.753769	1308	10.6014	140	1.13471	354	2.86918	31	0.251256	8023	65.0268	2389	19.3629	67	0.543038	26	0.210731	1021	8.27525	287	2.32615	115	0.93208	25	0.202626	272	2.20457	82	0.664613	20	0.162101	11	0.0891555
2003	12864	9849	76.5625	3015	23.4375	10691	83.1079	115	0.893968	1460	11.3495	156	1.21269	406	3.1561	36	0.279851	8190	63.666	2501	19.4418	75	0.583022	40	0.310945	1122	8.72202	338	2.62749	123	0.956157	33	0.25653	314	2.44092	92	0.715174	25	0.194341	11	0.0855099
2004	13237	10045	75.8858	3192	24.1142	10833	81.8388	119	0.898995	1633	12.3366	170	1.28428	435	3.28624	47	0.355065	8215	62.0609	2618	19.7779	80	0.604367	39	0.294629	1254	9.47345	379	2.86319	129	0.974541	41	0.309738	333	2.51568	102	0.770567	34	0.256856	13	0.0982096
2005	13427	10117	75.3482	3310	24.6518	10896	81.1499	126	0.938408	1728	12.8696	174	1.2959	456	3.39614	47	0.350041	8220	61.2199	2676	19.93	85	0.633053	41	0.305355	1308	9.74157	420	3.12803	129	0.960751	45	0.335146	341	2.53966	115	0.856483	34	0.253221	13	0.0968198
2006	13249	9908	74.783	3341	25.217	10606	80.0513	116	0.875538	1841	13.8954	165	1.24538	468	3.53234	53	0.40003	7936	59.8989	2670	20.1525	77	0.581176	39	0.294362	1384	10.4461	457	3.44932	122	0.920824	43	0.324553	352	2.6568	116	0.875538	37	0.279266	16	0.120764
2007	13451	10004	74.3736	3447	25.6263	10672	79.3398	122	0.906996	1934	14.3781	164	1.21924	502	3.73206	57	0.42376	7941	59.0365	2731	20.3033	80	0.594751	42	0.312244	1451	10.7873	483	3.59081	117	0.869824	47	0.349416	372	2.76559	130	0.966471	43	0.319679	14	0.104081
2008	13394	9884	73.7942	3510	26.2058	10512	78.4829	117	0.873525	2018	15.0664	174	1.29909	524	3.9122	49	0.365835	7747	57.8393	2765	20.6436	78	0.58235	39	0.291175	1511	11.2812	507	3.78528	122	0.910856	52	0.388234	392	2.92668	132	0.985516	34	0.253845	15	0.11199
2009	14305	10414	72.7997	3891	27.2003	10998	76.8822	137	0.957707	2300	16.0783	213	1.48899	596	4.16638	61	0.426424	7975	55.7497	3023	21.1325	89	0.62216	48	0.335547	1710	11.9539	590	4.12443	150	1.04858	63	0.440406	449	3.13876	147	1.02761	41	0.286613	20	0.139811
2010	14532	10518	72.3782	4014	27.6218	11015	75.7982	142	0.977154	2473	17.0176	221	1.52078	621	4.27333	60	0.412882	7948	54.6931	3067	21.1051	88	0.60556	54	0.371594	1830	12.5929	643	4.42472	149	1.02532	72	0.495458	462	3.17919	159	1.09414	41	0.282136	19	0.130746
2011	13706	9890	72.1582	3816	27.8418	10317	75.2736	151	1.10171	2398	17.496	210	1.53218	572	4.17335	58	0.423172	7443	54.3047	2874	20.9689	90	0.656647	61	0.445061	1758	12.8265	640	4.66949	137	0.999562	73	0.532613	420	3.06435	152	1.109	42	0.306435	16	0.116737
2012	13679	9809	71.7085	3870	28.2915	10196	74.5376	161	1.17699	2483	18.1519	212	1.54982	572	4.18159	55	0.402076	7311	53.4469	2885	21.0907	89	0.650632	72	0.526354	1802	13.1735	681	4.97843	142	1.03809	70	0.511733	428	3.12888	144	1.05271	37	0.270488	18	0.131589
2013	13487	9665	71.6616	3822	28.3384	9911	73.4856	165	1.2234	2528	18.744	225	1.66827	600	4.44873	58	0.430044	7095	52.6062	2816	20.8794	87	0.645066	78	0.578335	1850	13.7169	678	5.02706	151	1.1196	74	0.548677	443	3.28464	157	1.16408	39	0.289167	19	0.140876
2014	13299	9396	70.6519	3903	29.3481	9698	72.9228	170	1.27829	2547	19.1518	229	1.72193	606	4.55673	49	0.368449	6851	51.5151	2847	21.4076	96	0.721859	74	0.556433	1823	13.7078	724	5.44402	153	1.15046	76	0.571472	440	3.30852	166	1.24821	33	0.248139	16	0.12031
2015	13329	9399	70.5154	3930	29.4846	9619	72.1659	163	1.2229	2650	19.8815	234	1.75557	600	4.50146	63	0.472654	6802	51.0316	2817	21.1344	94	0.705229	69	0.517668	1879	14.0971	771	5.78438	159	1.19289	75	0.562683	424	3.18103	176	1.32043	41	0.3076	22	0.165054
2016	13720	9578	69.8105	4142	30.1895	9808	71.4869	161	1.17347	2824	20.5831	252	1.83674	606	4.41691	69	0.502915	6847	49.9053	2961	21.5816	93	0.677843	68	0.495627	1995	14.5408	829	6.04227	179	1.30466	73	0.53207	420	3.06122	186	1.35569	44	0.3207	25	0.182216
2017	13936	9674	69.4173	4262	30.5827	9881	70.9027	166	1.19116	2939	21.0893	248	1.77956	632	4.53502	70	0.502296	6836	49.0528	3045	21.8499	96	0.688863	70	0.502296	2078	14.911	861	6.17824	164	1.17681	84	0.602755	452	3.2434	180	1.29162	48	0.344432	22	0.157864
2018	14433	9881	68.4612	4552	31.5388	10154	70.3527	203	1.4065	3095	21.4439	260	1.80143	643	4.45507	78	0.540428	6933	48.0358	3221	22.3169	117	0.810642	86	0.595857	2157	14.9449	938	6.49899	169	1.17093	91	0.630499	454	3.14557	189	1.3095	51	0.353357	27	0.187071
2019	14984	10161	67.8123	4823	32.1877	10436	69.6476	222	1.48158	3285	21.9234	306	2.04218	656	4.378	79	0.527229	7057	47.0969	3379	22.5507	122	0.814202	100	0.667378	2273	15.1695	1012	6.75387	196	1.30806	110	0.734116	461	3.07661	195	1.30139	52	0.347037	27	0.180192
2020	15282	10160	66.4834	5122	33.5166	10533	68.9242	258	1.68826	3438	22.4971	301	1.96964	672	4.39733	80	0.523492	6992	45.7532	3541	23.1711	131	0.857218	127	0.831043	2326	15.2205	1112	7.27653	195	1.27601	106	0.693627	466	3.04934	206	1.34799	50	0.327182	30	0.196309
2021	15455	10182	65.8816	5273	34.1184	10498	67.9262	264	1.70819	3581	23.1705	298	1.92818	721	4.66516	93	0.601747	6930	44.8399	3568	23.0864	131	0.847622	133	0.860563	2380	15.3995	1201	7.77095	192	1.24232	106	0.685862	492	3.18344	229	1.48172	57	0.368813	36	0.232934
2022	15630	10114	64.7089	5516	35.2911	10582	67.7031	269	1.72105	3685	23.5765	282	1.80422	714	4.56814	98	0.626999	6865	43.9219	3717	23.7812	135	0.863724	134	0.857326	2411	15.4255	1274	8.15099	173	1.10685	109	0.697377	473	3.02623	241	1.54191	57	0.364683	41	0.262316
