# Supplementary material for: Demographic trends and disparities among NIH-funded medical school faculty in the US, 1970–2022
Source: PLoS One. 2025 Dec 1;20(12):e0337610. doi: 10.1371/journal.pone.0337610 (PMC12668554; doi:10.1371/journal.pone.0337610)
Supplement: S4 Table — (XLSX) [file pone.0337610.s006.xlsx]

## Sheet: S4 Table
S4 Table. Temporal trends in the demographic distribution of NIH-funded full-time medical school faculty with 3+ RPGs, by gender (Panel A), race/ethnicity (Panel B), and gender-race/ethnicity (Panel C)
Year	Total (n)	A: By gender				B: By race/ethnicity												C: By gender-race/ethnicity
		Men		Women		non-Hispanic White		non-Hispanic Black		non-Hispanic Asian		Hispanic		Multiracial/ ethnic		Other		non-Hispanic White				non-Hispanic Black				non-Hispanic Asian				Hispanic				Multiracial/ethnic				Other
																		Men		Women		Men		Women		Men		Women		Men		Women		Men		Women		Men		Women
		n	%	n	%	n	%	n	%	n	%	n	%	n	%	n	%	n	%	n	%	n	%	n	%	n	%	n	%	n	%	n	%	n	%	n	%	n	%	n	%
1970	50	49	98	1	2	49	98	0	0	1	2	0	0	0	0	0	0	48	96	1	2	0	0	0	0	1	2	0	0	0	0	0	0	0	0	0	0	0	0	0	0
1971	57	57	100	0	0	55	96.4912	0	0	1	1.75439	1	1.75439	0	0	0	0	55	96.4912	0	0	0	0	0	0	1	1.75439	0	0	1	1.75439	0	0	0	0	0	0	0	0	0	0
1972	72	72	100	0	0	72	100	0	0	0	0	0	0	0	0	0	0	72	100	0	0	0	0	0	0	0	0	0	0	0	0	0	0	0	0	0	0	0	0	0	0
1973	68	68	100	0	0	65	95.5882	1	1.47059	0	0	1	1.47059	1	1.47059	0	0	65	95.5882	0	0	1	1.47059	0	0	0	0	0	0	1	1.47059	0	0	1	1.47059	0	0	0	0	0	0
1974	75	72	96	3	4	72	96	0	0	2	2.66667	0	0	1	1.33333	0	0	69	92	3	4	0	0	0	0	2	2.66667	0	0	0	0	0	0	1	1.33333	0	0	0	0	0	0
1975	94	93	98.9362	1	1.06383	89	94.6809	0	0	4	4.25532	0	0	1	1.06383	0	0	88	93.617	1	1.06383	0	0	0	0	4	4.25532	0	0	0	0	0	0	1	1.06383	0	0	0	0	0	0
1976	147	144	97.9592	3	2.04082	136	92.517	0	0	8	5.44218	1	0.680272	2	1.36054	0	0	133	90.4762	3	2.04082	0	0	0	0	8	5.44218	0	0	1	0.680272	0	0	2	1.36054	0	0	0	0	0	0
1977	109	107	98.1651	2	1.83486	103	94.4954	0	0	4	3.66973	1	0.917431	1	0.917431	0	0	101	92.6606	2	1.83486	0	0	0	0	4	3.66973	0	0	1	0.917431	0	0	1	0.917431	0	0	0	0	0	0
1978	154	149	96.7532	5	3.24675	144	93.5065	0	0	5	3.24675	1	0.649351	4	2.5974	0	0	139	90.2597	5	3.24675	0	0	0	0	5	3.24675	0	0	1	0.649351	0	0	4	2.5974	0	0	0	0	0	0
1979	205	192	93.6585	13	6.34146	194	94.6342	0	0	5	2.43902	2	0.97561	4	1.95122	0	0	181	88.2927	13	6.34146	0	0	0	0	5	2.43902	0	0	2	0.97561	0	0	4	1.95122	0	0	0	0	0	0
1980	239	226	94.5607	13	5.43933	223	93.3054	1	0.41841	9	3.76569	2	0.83682	4	1.67364	0	0	210	87.8661	13	5.43933	1	0.41841	0	0	9	3.76569	0	0	2	0.83682	0	0	4	1.67364	0	0	0	0	0	0
1981	223	209	93.722	14	6.27803	211	94.6188	1	0.448431	4	1.79372	2	0.896861	5	2.24215	0	0	198	88.7892	13	5.8296	1	0.448431	0	0	4	1.79372	0	0	1	0.448431	1	0.448431	5	2.24215	0	0	0	0	0	0
1982	190	182	95.7895	8	4.21053	178	93.6842	0	0	6	3.15789	2	1.05263	4	2.10526	0	0	170	89.4737	8	4.21053	0	0	0	0	6	3.15789	0	0	2	1.05263	0	0	4	2.10526	0	0	0	0	0	0
1983	239	222	92.887	17	7.11297	229	95.8159	0	0	5	2.09205	1	0.41841	4	1.67364	0	0	212	88.7029	17	7.11297	0	0	0	0	5	2.09205	0	0	1	0.41841	0	0	4	1.67364	0	0	0	0	0	0
1984	261	239	91.5709	22	8.42912	243	93.1034	0	0	8	3.06513	4	1.53257	5	1.91571	1	0.383142	221	84.6743	22	8.42912	0	0	0	0	8	3.06513	0	0	4	1.53257	0	0	5	1.91571	0	0	1	0.383142	0	0
1985	311	287	92.283	24	7.71704	289	92.9261	0	0	13	4.18006	3	0.96463	6	1.92926	0	0	265	85.209	24	7.71704	0	0	0	0	13	4.18006	0	0	3	0.96463	0	0	6	1.92926	0	0	0	0	0	0
1986	294	271	92.1769	23	7.82313	272	92.517	0	0	7	2.38095	7	2.38095	7	2.38095	1	0.340136	249	84.6939	23	7.82313	0	0	0	0	7	2.38095	0	0	7	2.38095	0	0	7	2.38095	0	0	1	0.340136	0	0
1987	359	331	92.2006	28	7.79944	326	90.8078	1	0.278552	20	5.57103	6	1.67131	6	1.67131	0	0	299	83.2869	27	7.52089	1	0.278552	0	0	20	5.57103	0	0	6	1.67131	0	0	5	1.39276	1	0.278552	0	0	0	0
1988	374	342	91.4438	32	8.55615	341	91.1765	0	0	22	5.88235	3	0.802139	8	2.13904	0	0	311	83.1551	30	8.02139	0	0	0	0	20	5.34759	2	0.534759	3	0.802139	0	0	8	2.13904	0	0	0	0	0	0
1989	390	354	90.7692	36	9.23077	356	91.282	1	0.25641	23	5.89744	5	1.28205	5	1.28205	0	0	324	83.0769	32	8.20513	0	0	1	0.25641	21	5.38462	2	0.512821	4	1.02564	1	0.25641	5	1.28205	0	0	0	0	0	0
1990	376	341	90.6915	35	9.30851	344	91.4894	0	0	19	5.05319	4	1.06383	9	2.39362	0	0	311	82.7128	33	8.7766	0	0	0	0	17	4.52128	2	0.531915	4	1.06383	0	0	9	2.39362	0	0	0	0	0	0
1991	433	392	90.5312	41	9.46882	398	91.9169	1	0.230947	21	4.84988	2	0.461894	11	2.54042	0	0	361	83.3718	37	8.54503	1	0.230947	0	0	17	3.9261	4	0.923787	2	0.461894	0	0	11	2.54042	0	0	0	0	0	0
1992	504	458	90.873	46	9.12698	462	91.6667	0	0	29	5.75397	3	0.595238	10	1.98413	0	0	422	83.7302	40	7.93651	0	0	0	0	23	4.56349	6	1.19048	3	0.595238	0	0	10	1.98413	0	0	0	0	0	0
1993	505	441	87.3267	64	12.6733	461	91.2871	0	0	29	5.74257	5	0.990099	10	1.9802	0	0	401	79.4059	60	11.8812	0	0	0	0	25	4.9505	4	0.792079	5	0.990099	0	0	10	1.9802	0	0	0	0	0	0
1994	556	475	85.4317	81	14.5684	503	90.4676	1	0.179856	32	5.7554	7	1.25899	13	2.33813	0	0	428	76.9784	75	13.4892	1	0.179856	0	0	28	5.03597	4	0.719425	6	1.07914	1	0.179856	12	2.15827	1	0.179856	0	0	0	0
1995	534	458	85.7678	76	14.2322	472	88.3895	0	0	39	7.30337	8	1.49813	13	2.43446	2	0.374532	401	75.0936	71	13.2959	0	0	0	0	35	6.55431	4	0.749064	7	1.31086	1	0.187266	13	2.43446	0	0	2	0.374532	0	0
1996	612	527	86.1111	85	13.8889	546	89.2157	0	0	41	6.69935	7	1.14379	15	2.45098	3	0.490196	467	76.3072	79	12.9085	0	0	0	0	36	5.88235	5	0.816994	6	0.980392	1	0.163399	15	2.45098	0	0	3	0.490196	0	0
1997	668	584	87.4252	84	12.5748	592	88.6228	0	0	51	7.63473	6	0.898204	16	2.39521	3	0.449102	514	76.9461	78	11.6767	0	0	0	0	46	6.88623	5	0.748503	5	0.748503	1	0.149701	16	2.39521	0	0	3	0.449102	0	0
1998	753	659	87.5166	94	12.4834	649	86.1886	2	0.265604	76	10.093	7	0.929615	17	2.25764	2	0.265604	565	75.0332	84	11.1554	2	0.265604	0	0	68	9.03054	8	1.06242	6	0.796813	1	0.132802	17	2.25764	0	0	1	0.132802	1	0.132802
1999	916	783	85.4804	133	14.5197	802	87.5546	3	0.327511	84	9.17031	11	1.20087	14	1.52838	2	0.218341	687	75	115	12.5546	3	0.327511	0	0	70	7.64192	14	1.52838	9	0.982533	2	0.218341	12	1.31004	2	0.218341	2	0.218341	0	0
2000	1042	895	85.8925	147	14.1075	913	87.62	2	0.191939	89	8.54127	10	0.959693	24	2.30326	4	0.383877	778	74.6641	135	12.9558	2	0.191939	0	0	78	7.4856	11	1.05566	9	0.863724	1	0.0959693	24	2.30326	0	0	4	0.383877	0	0
2001	1190	1025	86.1345	165	13.8656	1031	86.6387	3	0.252101	115	9.66386	9	0.756302	28	2.35294	4	0.336135	883	74.2017	148	12.437	3	0.252101	0	0	104	8.7395	11	0.92437	6	0.504202	3	0.252101	27	2.26891	1	0.0840336	2	0.168067	2	0.168067
2002	1320	1121	84.9242	199	15.0758	1118	84.697	6	0.454545	139	10.5303	12	0.909091	44	3.33333	1	0.0757576	945	71.5909	173	13.1061	5	0.378788	1	0.0757576	122	9.24242	17	1.28788	10	0.757576	2	0.151515	38	2.87879	6	0.454545	1	0.0757576	0	0
2003	1415	1173	82.8975	242	17.1025	1184	83.6749	5	0.353357	167	11.8021	10	0.706714	48	3.39223	1	0.0706714	978	69.1166	206	14.5583	4	0.282685	1	0.0706714	144	10.1767	23	1.62544	8	0.565371	2	0.141343	38	2.68551	10	0.706714	1	0.0706714	0	0
2004	1475	1234	83.661	241	16.339	1209	81.9661	5	0.338983	191	12.9491	13	0.881356	53	3.59322	4	0.271186	1008	68.339	201	13.6271	4	0.271186	1	0.0677966	165	11.1864	26	1.76271	11	0.745763	2	0.135593	45	3.05085	8	0.542373	1	0.0677966	3	0.20339
2005	1409	1174	83.3215	235	16.6785	1139	80.8375	9	0.638751	179	12.7041	16	1.13556	60	4.25834	6	0.425834	951	67.4947	188	13.3428	8	0.567779	1	0.0709723	147	10.4329	32	2.27111	14	0.993613	2	0.141945	51	3.61959	9	0.638751	3	0.212917	3	0.212917
2006	1405	1159	82.4911	246	17.5089	1128	80.2847	11	0.782918	193	13.7367	10	0.711744	60	4.27046	3	0.213523	935	66.548	193	13.7367	9	0.640569	2	0.142349	155	11.032	38	2.70463	8	0.569395	2	0.142349	50	3.55872	10	0.711744	2	0.142349	1	0.0711744
2007	1395	1145	82.0789	250	17.9212	1117	80.0717	9	0.645161	199	14.2652	15	1.07527	53	3.79928	2	0.143369	914	65.5197	203	14.552	7	0.501792	2	0.143369	162	11.6129	37	2.65233	14	1.00358	1	0.0716846	47	3.36918	6	0.430107	1	0.0716846	1	0.0716846
2008	1385	1131	81.6607	254	18.3393	1086	78.4116	8	0.577617	222	16.0289	14	1.01083	52	3.75451	3	0.216607	894	64.5487	192	13.8628	6	0.433213	2	0.144404	176	12.7076	46	3.3213	12	0.866426	2	0.144404	42	3.03249	10	0.722022	1	0.0722022	2	0.144404
2009	1858	1488	80.0861	370	19.9139	1455	78.31	10	0.538213	312	16.7922	15	0.80732	64	3.44456	2	0.107643	1168	62.8633	287	15.4467	7	0.376749	3	0.161464	246	13.24	66	3.55221	13	0.699677	2	0.107643	53	2.85253	11	0.592035	1	0.0538213	1	0.0538213
2010	1962	1589	80.9888	373	19.0112	1524	77.6758	17	0.866463	326	16.6157	17	0.866463	75	3.82263	3	0.152905	1238	63.0989	286	14.577	12	0.611621	5	0.254842	263	13.4047	63	3.21101	14	0.713558	3	0.152905	60	3.0581	15	0.764526	2	0.101937	1	0.0509684
2011	1448	1183	81.6989	265	18.3011	1107	76.4503	8	0.552486	252	17.4033	14	0.966851	65	4.48895	2	0.138122	902	62.2928	205	14.1575	5	0.345304	3	0.207182	210	14.5028	42	2.90055	13	0.89779	1	0.0690608	52	3.59116	13	0.89779	1	0.0690608	1	0.0690608
2012	1555	1256	80.7717	299	19.2283	1196	76.9132	10	0.643087	254	16.3344	20	1.28617	73	4.69453	2	0.128617	963	61.9293	233	14.9839	7	0.450161	3	0.192926	207	13.3119	47	3.02251	18	1.15756	2	0.128617	59	3.79421	14	0.900321	2	0.128617	0	0
2013	1540	1218	79.0909	322	20.9091	1219	79.1559	14	0.909091	237	15.3896	19	1.23377	50	3.24675	1	0.0649351	963	62.5325	256	16.6234	9	0.584416	5	0.324675	189	12.2727	48	3.11688	16	1.03896	3	0.194805	40	2.5974	10	0.649351	1	0.0649351	0	0
2014	1637	1310	80.0244	327	19.9756	1270	77.5809	11	0.671961	276	16.8601	20	1.22175	57	3.48198	3	0.183262	1022	62.4313	248	15.1497	6	0.366524	5	0.305437	220	13.4392	56	3.42089	16	0.977398	4	0.244349	44	2.68784	13	0.794136	2	0.122175	1	0.0610874
2015	1737	1384	79.6776	353	20.3224	1307	75.2447	12	0.690846	318	18.3074	30	1.72712	69	3.97237	1	0.0575705	1043	60.0461	264	15.1986	8	0.460564	4	0.230282	255	14.6805	63	3.62694	24	1.38169	6	0.345423	53	3.05124	16	0.921128	1	0.0575705	0	0
2016	1895	1502	79.2612	393	20.7388	1396	73.6676	13	0.686016	364	19.2084	27	1.4248	92	4.85488	3	0.158311	1104	58.2586	292	15.409	9	0.474934	4	0.211082	292	15.409	72	3.79947	20	1.05541	7	0.369393	75	3.95778	17	0.897098	2	0.105541	1	0.0527704
2017	2014	1590	78.9474	424	21.0526	1452	72.0953	14	0.695134	431	21.4002	25	1.24131	87	4.31976	5	0.248262	1137	56.4548	315	15.6405	11	0.546177	3	0.148957	351	17.428	80	3.9722	20	0.993049	5	0.248262	69	3.42602	18	0.893744	2	0.0993049	3	0.148957
2018	2225	1702	76.4944	523	23.5056	1587	71.3258	18	0.808989	481	21.618	32	1.4382	102	4.58427	5	0.224719	1200	53.9326	387	17.3933	12	0.539326	6	0.269663	387	17.3933	94	4.22472	26	1.16854	6	0.269663	74	3.32584	28	1.25843	3	0.134831	2	0.0898876
2019	2463	1858	75.4365	605	24.5635	1729	70.1989	20	0.812018	564	22.8989	30	1.21803	117	4.7503	3	0.121803	1295	52.5782	434	17.6208	13	0.527812	7	0.284206	437	17.7426	127	5.15631	23	0.933821	7	0.284206	88	3.57288	29	1.17743	2	0.0812018	1	0.0406009
2020	2537	1903	75.0099	634	24.9901	1737	68.4667	19	0.748916	612	24.123	37	1.45842	123	4.84825	9	0.35475	1292	50.9263	445	17.5404	13	0.512416	6	0.2365	472	18.6046	140	5.51833	29	1.14308	8	0.315333	92	3.62633	31	1.22192	5	0.197083	4	0.157666
2021	2557	1883	73.641	674	26.359	1736	67.8921	25	0.977708	631	24.6774	34	1.32968	120	4.693	11	0.430192	1254	49.0418	482	18.8502	16	0.625733	9	0.351975	490	19.1631	141	5.51427	26	1.01682	8	0.312867	88	3.44153	32	1.25147	9	0.351975	2	0.0782167
2022	2690	1946	72.342	744	27.658	1759	65.3903	33	1.22677	702	26.0967	48	1.78439	138	5.13011	10	0.371747	1252	46.5427	507	18.8476	19	0.70632	14	0.520446	533	19.8141	169	6.28253	39	1.44981	9	0.334572	97	3.60595	41	1.52416	6	0.223048	4	0.148699
